# Supplementary material for: Integrated multi-omics analyses identify anti-viral host factors and pathways controlling SARS-CoV-2 infection
Source: Nat Commun. 2024 Jan 2;15:109. doi: 10.1038/s41467-023-44175-1 (PMC10761986; doi:10.1038/s41467-023-44175-1)
Supplement: Supplementary file 8 — Supplementary Data 6 [file 41467_2023_44175_MOESM8_ESM.xlsx]

## Sheet: Supplementary Table 1
	Sequence (5'-3')	Application	Description
1st Round of PCR-Forward	5'-AATGGACTATCATATGCTTACCGTAACTTGAAAGTATTTCG	RNAseq for detection of gRNA distribution-1st round PCR	Forward primer for 1st Round of PCR -RNAseq for detection of gRNA distribution
1st Round of PCR-Reverse	5'-TGTGGGCGATGTGCGCTCTG		Reverse primer for 1st Round of PCR -RNAseq for detection of gRNA distribution
2nd-F-P5_D501	5'-AATGATACGGCGACCACCGAGATCTACACTATAGCCTACACTCTTTCCCTACACGACGCTCTTCCGATCTTGTGGAAAGGACGAAACACCG	RNAseq for detection of gRNA distribution-2nd round PCR for adding standard Illumina adapater and sample barcode	Forward primer for 2nd Round of PCR -RNAseq for detection of gRNA distribution-adding P5 adapter and sample index Trueseq HT D501
2nd-F-P5_D502	5'-AATGATACGGCGACCACCGAGATCTACACATAGAGGCACACTCTTTCCCTACACGACGCTCTTCCGATCTTGTGGAAAGGACGAAACACCG		Forward primer for 2nd Round of PCR -RNAseq for detection of gRNA distribution-adding P5 adapter and sample index Trueseq HT D502
2nd-F-P5_D503	5'-AATGATACGGCGACCACCGAGATCTACACCCTATCCTACACTCTTTCCCTACACGACGCTCTTCCGATCTTGTGGAAAGGACGAAACACCG		Forward primer for 2nd Round of PCR -RNAseq for detection of gRNA distribution-adding P5 adapter and sample index Trueseq HT D503
2nd-F-P5_D504	5'-AATGATACGGCGACCACCGAGATCTACACGGCTCTGAACACTCTTTCCCTACACGACGCTCTTCCGATCTTGTGGAAAGGACGAAACACCG		Forward primer for 2nd Round of PCR -RNAseq for detection of gRNA distribution-adding P5 adapter and sample index Trueseq HT D504
2nd-R-P7_D701	5'-CAAGCAGAAGACGGCATACGAGATCGAGTAATGTGACTGGAGTTCAGACGTGTGCTCTTCCGATC CACTTTTTCAAGTTGATAACGGACTAGCC		Reverse primer for 2nd Round of PCR -RNAseq for detection of gRNA distribution-adding P7 adapter and sample index Trueseq HT D701
2nd-R-P7_D702	5'-CAAGCAGAAGACGGCATACGAGATTCTCCGGAGTGACTGGAGTTCAGACGTGTGCTCTTCCGATC CACTTTTTCAAGTTGATAACGGACTAGCC		Reverse primer for 2nd Round of PCR -RNAseq for detection of gRNA distribution-adding P7 adapter and sample index Trueseq HT D702
2nd-R-P7_D703	5'-CAAGCAGAAGACGGCATACGAGATAATGAGCGGTGACTGGAGTTCAGACGTGTGCTCTTCCGATC CACTTTTTCAAGTTGATAACGGACTAGCC		Reverse primer for 2nd Round of PCR -RNAseq for detection of gRNA distribution-adding P7 adapter and sample index Trueseq HT D703
2nd-R-P7_D704	5'-CAAGCAGAAGACGGCATACGAGATGGAATCTCGTGACTGGAGTTCAGACGTGTGCTCTTCCGATC CACTTTTTCAAGTTGATAACGGACTAGCC		Reverse primer for 2nd Round of PCR -RNAseq for detection of gRNA distribution-adding P7 adapter and sample index Trueseq HT D704

## Sheet: Supplementary Table 2
	protospacer sequences of gRNAs
NC	5'-CCGCAATATATGCGGTAAG
ATP6V0D1	5'-TATGAACAGGTCAAGAACG
DPAGT1	5'-GTGTACTGTCACCAGCTGG
CUL1	5'-AGTTCCAAGAACCCAGAGG
SRSF7	5'-GGATCTTCGAATTCCACAA
DAZAP2	5'-AAGCTGAGCAGCATTGGGA
CAB39	5'-TAATAGGGCAAAAAAGACG
VPS4A	5'-CGGCTGTACCAGCATGCGG
KLF5	5'-CTGGAATTATAGGAACTGG
POLE	5'-GGCAGTCATAATCTCAAGG
ZGRF1	5'-CAACAGTAGGAAACAAAGG
NOC2L	5'-CTGAAGAGGACGACACCGA
SMC3	5'-GATGCAAGAGATAAAATGG
MED12	5'-AGCTGAGGCCAAAAACCAG
VTA1	5'-GACAAGCGAGACCCTGTGG
UFD1L	5'-CTGGATGGAAAGAAGAAAG
RBBP6	5'-AGGGATAAACCAAAAGCAA
PDCD10	5'-TATCAATACCAGAACCGCA
AP2B1	5'-GATATCAATGCCCAAATGG
P4HB	5'-TCTGCCTTCAGCTTCCCAG
WAPAL	5'-AACCATGTAGGCAAAGCAG
CHMP6	5'-GCAGCAACTGAAGCAGCAG
PDCD6IP	5'-CTGAAAAAGACCTCAGAGG
SLC44A1	5'-AGAGGCAGACGATGATCAG
ARNT	5'-GGGGAACCTCACTTCGTGG
RFWD2	5'-GCAAGAAGAAATAAGAGAG
SNF8	5'-GGCCAAGTATAAGGAGCGA
TADA1	5'-GCCAAGAAGAACTTAAGCG
NEK7	5'-AATAGTGATCTGAAGGAAG
PAXIP1	5'-TAAAGTGTACCTTAAAGAG
SERINC3	5'-CAGCTGAATGAGGATGAAG
Flanking sequences for gRNA construction
Forward	5'-CACCGXXXXXXXXXXXXXXXXXXX (X:19nt protospacer sequence)
Reverse	5'-AAACXXXXXXXXXXXXXXXXXXXC (X:19nt reverse complement protospacer sequence)

## Sheet: Supplementary Table 3
Primer for qPCR	Sequence
ATP6V0D1-R	5'-GCATCACCTCTGACGGTGTC
ATP6V0D1-F	5'-TAGGCATGGTTCCTCATGTGG
DPAGT1-R	5'-GCGGATGATGTACTGAATCTGC
DPAGT1-F	5'-ACAATGGTCGTGTTGCCAAAG
DAZAP2-F	5'-AGCAAAGGTCAATATCCAACACA
DAZAP2-R	5'-GCCTGAGGAAGATGCAAGGTC
VTA1-F	5'-CTCCCCGCACAGTTCAAGAG
VTA1-R	5'-AACGACAGTAATAAGCCACCAC
KLF5-F	5'-CCTGGTCCAGACAAGATGTGA
KLF5-R	5'-TAAACTTTTGTGCAACCAGGGTAA
SERPINE1-F	5'-CTCATCAGCCACTGGAAAGGCA
SERPINE1-R	5'-GACTCGTGAAGTCAGCCTGAAAC
ACTB-F	5'-CTCACCATGGATGATGATATCGC
ACTB-R	5'-AGGAATCCTTCTGACCCATGC
CoV19-N2-F	5'-TTACAAACATTGGCCGCAAA
CoV19-N2-R	5'-GCGCGACATTCCGAAGAA
