# Supplementary material for: Integrated multi-omics analyses identify anti-viral host factors and pathways controlling SARS-CoV-2 infection
Source: Nat Commun. 2024 Jan 2;15:109. doi: 10.1038/s41467-023-44175-1 (PMC10761986; doi:10.1038/s41467-023-44175-1)
Supplement: Supplementary file 9 — Supplementary Software [file 41467_2023_44175_MOESM9_ESM.zip]

Archive with 20 entries (18 files):
- code summary/
- __MACOSX/._code summary
- code summary/.DS_Store
- __MACOSX/code summary/._.DS_Store
- code summary/BioinformaticsAnalysis.Screen-GWAS-Interactome.code.txt
- __MACOSX/code summary/._BioinformaticsAnalysis.Screen-GWAS-Interactome.code.txt
- code summary/scRNA-patient-epithelial/
- __MACOSX/code summary/._scRNA-patient-epithelial
- code summary/README.txt
- __MACOSX/code summary/._README.txt
- code summary/scRNA-patient-epithelial/Data availability.txt
- __MACOSX/code summary/scRNA-patient-epithelial/._Data availability.txt
- code summary/scRNA-patient-epithelial/supp-fig-4.Rmd
- __MACOSX/code summary/scRNA-patient-epithelial/._supp-fig-4.Rmd
- code summary/scRNA-patient-epithelial/supp-fig-4.nb.html
- __MACOSX/code summary/scRNA-patient-epithelial/._supp-fig-4.nb.html
- code summary/scRNA-patient-epithelial/figure-2d-source-data.html
- __MACOSX/code summary/scRNA-patient-epithelial/._figure-2d-source-data.html
- code summary/scRNA-patient-epithelial/figure-2d-source-data.Rmd
- __MACOSX/code summary/scRNA-patient-epithelial/._figure-2d-source-data.Rmd
