# Supplementary material for: Integrated multi-omics analyses identify anti-viral host factors and pathways controlling SARS-CoV-2 infection
Source: Nat Commun. 2024 Jan 2;15:109. doi: 10.1038/s41467-023-44175-1 (PMC10761986; doi:10.1038/s41467-023-44175-1)
Supplement: Supplementary file 9 — Supplementary Software [file 41467_2023_44175_MOESM9_ESM.zip › code summary/README.txt]

Customer Code Summary for Project "Integrated multi-omics analyses identify key anti-viral host factors and pathways controlling SARS-CoV-2 infection"

1. System requirements

   Versions of the softwares and packages have been listed in the following files:

   Part 1. CRISPR dropout screens Bioinformatic analysis, GWAS and interactome analysis
      BioinformaticsAnalysis.Screen-GWAS-Interactome.code.txt

   Part 2. scRNAseq analysis
      scRNA-patient-epithelial/figure-2d-source-data.Rmd
      scRNA-patient-epithelial/supp-fig-4.Rmd

2. Installation guide
   
   Not applicable

3. Demo

   Details of Instructions to run on data & Expected output can be found in the following files:

   Part 1. CRISPR dropout screens Bioinformatic analysis, GWAS and interactome analysis
      BioinformaticsAnalysis.Screen-GWAS-Interactome.code.txt

   Part 2. scRNAseq analysis
      scRNA-patient-epithelial/Data availability.txt
      scRNA-patient-epithelial/figure-2d-source-data.Rmd
      scRNA-patient-epithelial/figure-2d-source-data.html
      scRNA-patient-epithelial/supp-fig-4.Rmd
      scRNA-patient-epithelial/supp-fig-4.nb.html

4. Instructions for use

   Details can be found in the following files:

   Part 1. CRISPR dropout screens Bioinformatic analysis, GWAS and interactome analysis
      BioinformaticsAnalysis.Screen-GWAS-Interactome.code.txt

   Part 2. scRNAseq analysis
      scRNA-patient-epithelial/figure-2d-source-data.Rmd
      scRNA-patient-epithelial/supp-fig-4.Rmd
