# Supplementary material for: Integrated multi-omics analyses identify anti-viral host factors and pathways controlling SARS-CoV-2 infection
Source: Nat Commun. 2024 Jan 2;15:109. doi: 10.1038/s41467-023-44175-1 (PMC10761986; doi:10.1038/s41467-023-44175-1)
Supplement: Supplementary file 9 — Supplementary Software [file 41467_2023_44175_MOESM9_ESM.zip › code summary/scRNA-patient-epithelial/Data availability.txt]

Data availability:

https://lambrechtslab.sites.vib.be/en/immune-atlas

The page requires login to download data, but any Google account is good. After login, there will be multiple links for downloading. The 2069-Allcells.counts.rds is available in the "Clustering all cells" section. The 2076-OnlineTMEM106B.rds is in the "TMEM106B" section.
