# Supplementary material for: Integrated multi-omics analyses identify anti-viral host factors and pathways controlling SARS-CoV-2 infection
Source: Nat Commun. 2024 Jan 2;15:109. doi: 10.1038/s41467-023-44175-1 (PMC10761986; doi:10.1038/s41467-023-44175-1)
Supplement: Supplementary file 9 — Supplementary Software [file 41467_2023_44175_MOESM9_ESM.zip › code summary/scRNA-patient-epithelial/supp-fig-4.Rmd]

---
title: "Supplementary Figure 4"
output: html_notebook
---

## This notebook generates figures for Supplementary Figure 4

## Preparation
You will need to download raw data from: https://lambrechtslab.sites.vib.be/en/immune-atlas

The page requires login to download data, but any Google account is good. After login, there will be multiple links for downloading. The 2069-Allcells.counts.rds is available in the "Clustering all cells" section. The 2076-OnlineTMEM106B.rds is in the "TMEM106B" section.

## Data preparation

```{r}
data <- readRDS("2076-OnlineTMEM106B.rds")
data@meta.data

obj <- readRDS("2069-Allcells.counts.rds")
meta.data <- data@meta.data[colnames(obj), ]
obj <- CreateSeuratObject(obj, meta.data = meta.data)
obj
```
```{r}
obj$Patient <- stringr::str_match(colnames(obj), "^(.+)_")[, 2]
table(obj$Patient, obj$PatientType)
obj$PatientType2 <- obj$PatientType
obj$PatientType2[obj$PatientType2 == 'ICU'] <- 'severe'
obj$PatientType2[obj$PatientType2 == 'Ward'] <- 'mild'
```


```{r}
obj <- NormalizeData(obj, verbose = F)
```

## Generate figures

```{r}
library(Seurat)
library(cowplot)
library(grid)
library(gridExtra)
library(ggplot2)
library(lattice)


median.stat <- function(x){
   out <- quantile(x, probs = c(0.5))
   names(out) <- c("ymed")
   return(out) 
}

median.stat75 <- function(x){
   out <- quantile(x, probs = c(0.75))
   names(out) <- c("ymed")
   return(out) 
}

`%ni%`<- Negate(`%in%`)
```


```{r}
library(ggpubr)


goi <- read.table("positive-candidates.txt")$V1

data <- obj[, obj$Domain == 'Epithelial']

data$Domain_disease_patient_type <- paste(data$Domain, data$Disease, data$PatientType2, sep='_')
data$Domain_disease_patient_type <- factor(data$Domain_disease_patient_type, 
                                          levels = c("Epithelial_control_mild", "Epithelial_control_severe",
                                                     "Epithelial_COVID19_mild", "Epithelial_COVID19_severe"
                                                     ))
Idents(data) <- 'Domain_disease_patient_type'

# goi <- readxl::read_xlsx("../../../data/Covid19/wauters-cell-research/2021-12-22 Candidate  list-COVID.XLSX", sheet = 2)
#cnt = 0
for (g in goi) {
  if (g %in% rownames(data)){
    png(paste0('positive/', g, '.png'), height = 6, width = 4, units = "in", res = 200)

    my_comparisons <- list( c("Epithelial_control_mild", "Epithelial_control_severe"), 
                        c("Epithelial_control_severe", "Epithelial_COVID19_mild"), 
                        c("Epithelial_COVID19_mild", "Epithelial_COVID19_severe"),
                        c("Epithelial_control_mild", "Epithelial_COVID19_mild"), 
                        c("Epithelial_control_severe", "Epithelial_COVID19_severe"),
                        c("Epithelial_control_mild", "Epithelial_COVID19_severe"))

    feature = g

    data2 <- data.frame(label = Idents(data), expression = data@assays$RNA@data[g, ])
    ymax = max(data2$expression)


    my_comparisons_y <- (c(1.5, 1.05, 1.15, 1.25, 1.4, 1.7) + 0.3) / 1.3
    print(
      ggplot(data=data2, aes(x = label, y=expression, fill = label)) + 
        geom_violin() +
        geom_point(position = position_jitter(seed = 1, width = 0.2), size = 0.1) + ylim(-0.01, ymax * 1.72) + 
        stat_summary(fun.y = mean, geom='point', size = 5, colour = "green", shape = 95) + 
        stat_summary(fun.y = median.stat75, geom='point', size = 5, colour = "red", shape = 95) + 
        stat_compare_means(comparisons = my_comparisons, label.y = ymax * my_comparisons_y, method = "wilcox.test", size = 4) +
        stat_compare_means(label.y = ymax * 1.7, label.x = 1.3, size = 4) +
        theme_classic() + theme(legend.position = "none") + ggtitle(g) + theme(axis.text.x = element_text(angle = 45, hjust = 1))
    )
    dev.off()
  } else {
    print(paste(g, "not found."))
  }
  #cnt = cnt + 1
  #if (cnt > 5) break
}
```

```{r}
library(ggpubr)

goi <- read.table("negative-candidates.txt")$V1

data <- obj[, obj$Domain == 'Epithelial']

data$Domain_disease_patient_type <- paste(data$Domain, data$Disease, data$PatientType2, sep='_')
data$Domain_disease_patient_type <- factor(data$Domain_disease_patient_type, 
                                          levels = c("Epithelial_control_mild", "Epithelial_control_severe",
                                                     "Epithelial_COVID19_mild", "Epithelial_COVID19_severe"
                                                     ))
Idents(data) <- 'Domain_disease_patient_type'

for (g in goi) {
  if (g %in% rownames(data)){
    png(paste0('negative/', g, '.png'), height = 6, width = 4, units = "in", res = 200)

    my_comparisons <- list( c("Epithelial_control_mild", "Epithelial_control_severe"), 
                        c("Epithelial_control_severe", "Epithelial_COVID19_mild"), 
                        c("Epithelial_COVID19_mild", "Epithelial_COVID19_severe"),
                        c("Epithelial_control_mild", "Epithelial_COVID19_mild"), 
                        c("Epithelial_control_severe", "Epithelial_COVID19_severe"),
                        c("Epithelial_control_mild", "Epithelial_COVID19_severe"))

    feature = g

    data2 <- data.frame(label = Idents(data), expression = data@assays$RNA@data[g, ])
    ymax = max(data2$expression)


    my_comparisons_y <- (c(1.5, 1.05, 1.15, 1.25, 1.4, 1.7) + 0.3) / 1.3
    print(
      ggplot(data=data2, aes(x = label, y=expression, fill = label)) + 
        geom_violin() +
        geom_point(position = position_jitter(seed = 1, width = 0.2), size = 0.1) + ylim(-0.01, ymax * 1.72) + 
        stat_summary(fun.y = mean, geom='point', size = 5, colour = "green", shape = 95) + 
        stat_summary(fun.y = median.stat75, geom='point', size = 5, colour = "red", shape = 95) + 
        stat_compare_means(comparisons = my_comparisons, label.y = ymax * my_comparisons_y, method = "wilcox.test", size = 4) +
        stat_compare_means(label.y = ymax * 1.7, label.x = 1.3, size = 4) +
        theme_classic() + theme(legend.position = "none") + ggtitle(g) + theme(axis.text.x = element_text(angle = 45, hjust = 1))
    )
    dev.off()
  } else {
    print(paste(g, "not found."))
  }
  #cnt = cnt + 1
  #if (cnt > 5) break
}
```
