# Supplementary material for: Integrated multi-omics analyses identify anti-viral host factors and pathways controlling SARS-CoV-2 infection
Source: Nat Commun. 2024 Jan 2;15:109. doi: 10.1038/s41467-023-44175-1 (PMC10761986; doi:10.1038/s41467-023-44175-1)
Supplement: Supplementary file 9 — Supplementary Software [file 41467_2023_44175_MOESM9_ESM.zip › code summary/scRNA-patient-epithelial/figure-2d-source-data.Rmd]

---
title: "Figure 2d source data generation"
output: html_notebook
---

## Preparation
You will need to download raw data from: https://lambrechtslab.sites.vib.be/en/immune-atlas

The page requires login to download data, but any Google account is good. After login, there will be multiple links for downloading. The 2069-Allcells.counts.rds is available in the "Clustering all cells" section. The 2076-OnlineTMEM106B.rds is in the "TMEM106B" section.

```{r}
library(Seurat)
data <- readRDS("2076-OnlineTMEM106B.rds")
data@meta.data

obj <- readRDS("2069-Allcells.counts.rds")
meta.data <- data@meta.data[colnames(obj), ]
obj <- CreateSeuratObject(obj, meta.data = meta.data)
obj
```
```{r}
obj$Patient <- stringr::str_match(colnames(obj), "^(.+)_")[, 2]
table(obj$Patient, obj$PatientType)
obj$PatientType2 <- obj$PatientType
obj$PatientType2[obj$PatientType2 == 'ICU'] <- 'severe'
obj$PatientType2[obj$PatientType2 == 'Ward'] <- 'mild'
```

```{r}
obj <- NormalizeData(obj, verbose = F)
```


```{r}
library(Seurat)
library(cowplot)
library(grid)
library(gridExtra)
library(ggplot2)
library(lattice)


median.stat <- function(x){
   out <- quantile(x, probs = c(0.5))
   names(out) <- c("ymed")
   return(out) 
}

median.stat75 <- function(x){
   out <- quantile(x, probs = c(0.75))
   names(out) <- c("ymed")
   return(out) 
}

`%ni%`<- Negate(`%in%`)
```


## Generate DEG tables

```{r}
data <- obj
goi <- read.table("negative-candidates.txt")$V1
#cnt = 0

data$Domain_disease_patient_type <- paste(data$Domain, data$Disease, data$PatientType2, sep='_')
data$Domain_disease_patient_type <- factor(data$Domain_disease_patient_type, 
                                          levels = c("Epithelial_control_mild", "Epithelial_control_severe",
                                                     "Epithelial_COVID19_mild", "Epithelial_COVID19_severe"
                                                     ))
Idents(data) <- 'Domain_disease_patient_type'

    my_comparisons <- list( c("Epithelial_control_mild", "Epithelial_control_severe"), 
                        c("Epithelial_control_severe", "Epithelial_COVID19_mild"), 
                        c("Epithelial_COVID19_mild", "Epithelial_COVID19_severe"),
                        c("Epithelial_control_mild", "Epithelial_COVID19_mild"), 
                        c("Epithelial_control_severe", "Epithelial_COVID19_severe"),
                        c("Epithelial_control_mild", "Epithelial_COVID19_severe"))

df <- data.frame(nrows = goi)
rownames(df) <- goi

for (cmp in my_comparisons) {
  df[[paste0(cmp[1], '_vs_', cmp[2], '_p')]] <- NA
  df[[paste0(cmp[1], '_vs_', cmp[2], '_p_adj')]] <- NA
  df[[paste0(cmp[1], '_vs_', cmp[2], '_logfc')]] <- NA
  
  mutual_features <- intersect(goi, rownames(data))
  
  deg <- FindMarkers(data, cmp[1], cmp[2], features = mutual_features, slot = "data",
                        min.cells.group = 0, 
                        min.cells.feature = 0,
                        min.pct = -1,
                        logfc.threshold = -1,
                        only.pos = FALSE)
  
  df[mutual_features, paste0(cmp[1], '_vs_', cmp[2], '_p')] <- deg[mutual_features, 'p_val']
  df[mutual_features, paste0(cmp[1], '_vs_', cmp[2], '_p_adj')] <- deg[mutual_features, 'p_val_adj']
  df[mutual_features, paste0(cmp[1], '_vs_', cmp[2], '_logfc')] <- deg[mutual_features, 'avg_log2FC']
}

write.csv(df, "epithelial-severity-de-negative-targets.csv")

```

```{r}
goi <- read.table("positive-candidates.txt")$V1
#cnt = 0

data$Domain_disease_patient_type <- paste(data$Domain, data$Disease, data$PatientType2, sep='_')
data$Domain_disease_patient_type <- factor(data$Domain_disease_patient_type, 
                                          levels = c("Epithelial_control_mild", "Epithelial_control_severe",
                                                     "Epithelial_COVID19_mild", "Epithelial_COVID19_severe"
                                                     ))
Idents(data) <- 'Domain_disease_patient_type'

    my_comparisons <- list( c("Epithelial_control_mild", "Epithelial_control_severe"), 
                        c("Epithelial_control_severe", "Epithelial_COVID19_mild"), 
                        c("Epithelial_COVID19_mild", "Epithelial_COVID19_severe"),
                        c("Epithelial_control_mild", "Epithelial_COVID19_mild"), 
                        c("Epithelial_control_severe", "Epithelial_COVID19_severe"),
                        c("Epithelial_control_mild", "Epithelial_COVID19_severe"))

df <- data.frame(nrows = goi)
rownames(df) <- goi

for (cmp in my_comparisons) {
  df[[paste0(cmp[1], '_vs_', cmp[2], '_p')]] <- NA
  df[[paste0(cmp[1], '_vs_', cmp[2], '_p_adj')]] <- NA
  df[[paste0(cmp[1], '_vs_', cmp[2], '_logfc')]] <- NA
  
  mutual_features <- intersect(goi, rownames(data))
  
  deg <- FindMarkers(data, cmp[1], cmp[2], features = mutual_features, slot = "data",
                        min.cells.group = 0, 
                        min.cells.feature = 0,
                        min.pct = -1,
                        logfc.threshold = -1,
                        only.pos = FALSE)
  
  df[mutual_features, paste0(cmp[1], '_vs_', cmp[2], '_p')] <- deg[mutual_features, 'p_val']
  df[mutual_features, paste0(cmp[1], '_vs_', cmp[2], '_p_adj')] <- deg[mutual_features, 'p_val_adj']
  df[mutual_features, paste0(cmp[1], '_vs_', cmp[2], '_logfc')] <- deg[mutual_features, 'avg_log2FC']
}

write.csv(df, "epithelial-severity-de-positive-targets.csv")
```
