# Supplementary material for: Integrated multi-omics analyses identify anti-viral host factors and pathways controlling SARS-CoV-2 infection
Source: Nat Commun. 2024 Jan 2;15:109. doi: 10.1038/s41467-023-44175-1 (PMC10761986; doi:10.1038/s41467-023-44175-1)
Supplement: Supplementary file 11 — Source Data [file 41467_2023_44175_MOESM11_ESM.zip › 382528_2_supp_8255389_s3f5hp.xlsx]

## Sheet: Figure 1b
Gene Symbol	MAGeCK score (Enrichment analysis)	p-value (Enrichment analysis)	No. of matched gRNA	logFC
ACE2	2.092e-12	2.6253e-07	4	1.0207
TMEM41B	8.9234e-11	2.6253e-07	5	0.63276
DPAGT1	9.5703e-10	2.6253e-07	5	0.7175
CTSL	1.2634e-09	2.6253e-07	4	0.70713
RAB7A	1.7162e-09	2.6253e-07	4	0.87308
VPS39	2.5152e-09	2.6253e-07	5	0.62356
VPS29	2.782e-09	2.6253e-07	4	0.64147
AP1M1	3.6039e-09	2.6253e-07	5	0.63397
GNPTAB	5.2893e-08	2.6253e-07	5	0.58516
ARL1	7.6212e-08	2.6253e-07	4	0.64543
CSNK2B	1.0103e-07	2.6253e-07	3	0.59964
ATP6V0C	1.0186e-07	2.6253e-07	5	0.64381
NAGPA	1.1036e-07	2.6253e-07	5	0.55239
VPS11	1.157e-07	2.6253e-07	4	0.53771
ATP6AP1	2.5334e-07	2.6253e-07	4	0.58155
VAC14	8.1467e-07	2.8878e-06	3	0.65737
ATP6V1E1	8.4534e-07	2.8878e-06	4	0.59909
RPN2	1.0694e-06	3.4129e-06	5	0.50074
NPC1	1.1536e-06	3.9379e-06	5	0.75959
ACTR2	1.3095e-06	3.9379e-06	4	0.5019
VPS35	1.7932e-06	5.5131e-06	4	0.90296
CCDC93	2.0424e-06	6.0381e-06	5	0.56154
SRSF7	2.3224e-06	6.5632e-06	5	0.65226
ACTR3	2.4938e-06	6.5632e-06	3	0.6047
ATP6V0D1	2.6301e-06	6.5632e-06	4	0.71387
TMEM165	2.8471e-06	8.1384e-06	4	0.58913
CCDC22	5.1476e-06	1.3389e-05	5	0.53641
NUP54	6.7792e-06	1.5489e-05	5	0.52512
RSRP1	9.671e-06	3.3866e-05	4	0.56119
EOGT	1.3889e-05	4.5942e-05	4	0.52379
CUL1	1.4523e-05	4.9618e-05	5	0.65378
TOB1	1.8122e-05	7.167e-05	4	0.50566
ATP6V1D	2.2633e-05	0.00010107	3	0.52667
SNX27	2.3917e-05	0.00011	5	0.54515
CERS2	3.8277e-05	0.00018351	4	0.7015
ATP6V1B2	5.7302e-05	0.0003468	5	0.60558
TOP1	0.00056469	0.0024728	3	0.82888
ALG2	0.00065937	0.0029684	2	0.5981
CERS3	0.00068713	0.0030309	4	0.75123
CUL5	0.00074891	0.0032488	3	0.54362
ZC3H8	0.00082931	0.0035696	3	0.66313
ISG20L2	0.0015223	0.0065104	3	0.53678
ATP6V1A	0.0015754	0.0069347	3	0.71256
SBNO1	0.0017956	0.0083607	2	0.52369
ZNF639	0.0018154	0.0083607	4	0.50783
DKC1	0.0020556	0.0093919	3	0.60019
CRLF3	0.0020705	0.0095857	3	0.63746
ZCCHC17	0.0024376	0.011722	4	0.50365
OR8H2	0.0029074	0.013258	3	0.59542
ZFP14	0.0033022	0.014405	4	0.56142
SUGT1	0.0060089	0.025267	3	0.55339
DPH6	0.0060632	0.025268	3	0.59961
SNX14	0.0071482	0.030283	2	0.7615
HSD17B11	0.0073343	0.032258	3	0.51794
RPL24	0.0092946	0.034549	3	0.53481
STX12	0.0095553	0.034966	2	0.50267
KRTAP25-1	0.010116	0.035898	2	0.51325
DDX46	0.011022	0.03843	3	0.57518
LRPPRC	0.011667	0.038431	2	0.7059
PPIG	0.013312	0.044266	3	0.52633
ANKLE2	0.01409	0.045595	2	0.5682
GTF2F2	0.014312	0.045595	3	0.68695
TJP1	0.014924	0.046443	2	0.55066
VPS4A	1.6463e-12	2.6253e-07	5	-0.78523
CAB39	5.5938e-11	2.6253e-07	5	-1.1001
DAZAP2	5.6475e-11	2.6253e-07	5	-1.5607
LY6E	9.9808e-10	2.6253e-07	5	-0.5376
KLF5	1.4335e-09	2.6253e-07	4	-0.51864
RFWD2	1.8109e-09	2.6253e-07	5	-0.67356
PDCD10	1.352e-08	2.6253e-07	3	-0.78853
PAXIP1	1.7092e-08	2.6253e-07	5	-0.56636
P4HB	1.8353e-08	2.6253e-07	5	-0.70621
MAU2	5.6947e-08	2.6253e-07	5	-0.56723
VPS28	9.86e-08	2.6253e-07	4	-0.60106
ARNT	1.8989e-07	2.6253e-07	4	-0.68483
SNF8	5.8952e-07	7.8758e-07	3	-0.66763
CHMP3	5.9061e-07	7.8758e-07	4	-0.56654
VTA1	7.5716e-07	1.3126e-06	2	-0.86933
CHMP6	8.7677e-07	1.8377e-06	3	-0.69618
TADA1	1.1552e-06	1.8377e-06	3	-0.63141
CCDC101	1.3212e-06	2.3628e-06	5	-0.56288
SLC44A1	1.7255e-06	2.3628e-06	4	-0.68726
AP2B1	2.387e-06	3.4129e-06	5	-0.75327
TSG101	5.316e-06	5.5131e-06	4	-0.67057
VPS25	6.5448e-06	6.5632e-06	5	-0.55576
PDCD6IP	1.3201e-05	1.4964e-05	5	-0.69242
SERINC3	2.2475e-05	2.8616e-05	5	-0.55848
TFAP4	4.9459e-05	4.2792e-05	5	-0.56295
MED12	7.2135e-05	5.9594e-05	4	-0.87409
EPG5	7.7035e-05	6.537e-05	5	-0.51848
TAF6L	0.00014889	0.00012365	5	-0.5972
AP2S1	0.00015274	0.00012365	2	-0.54089
SPATA2L	0.00016747	0.00012418	4	-0.52005
VPS36	0.00024284	0.00022656	4	-0.73816
WAPAL	0.00028539	0.00026542	5	-0.70369
WDR48	0.00043196	0.00037358	5	-0.55737
RAD21	0.00066505	0.00071486	5	-0.63379
MYC	0.0008025	0.00081147	4	-0.55646
TRAF2	0.00088221	0.00089548	3	-0.51598
OR2AT4	0.0012012	0.0014935	3	-0.68958
NEK7	0.0013014	0.0017487	3	-0.58243
ZGRF1	0.0016684	0.002258	3	-0.93879
NOC2L	0.0017303	0.0022953	3	-0.91568
SLC38A11	0.0018035	0.0023163	4	-0.57542
CLTB	0.0018059	0.0023163	4	-0.5234
PSMD7	0.0019983	0.0025594	4	-0.54226
POLE	0.0020038	0.0025599	2	-1.0182
CCDC154	0.0023241	0.0032614	3	-0.51758
ZNF585A	0.0023997	0.0033554	3	-0.76937
RBBP6	0.0024557	0.0033559	3	-0.83595
ASPN	0.002884	0.0038137	2	-0.62029
TRRAP	0.0031471	0.0040726	5	-0.56476
GDAP2	0.0031651	0.0040731	2	-0.68757
ANAPC7	0.0042083	0.0052965	3	-0.53268
POLR2A	0.004363	0.0053296	4	-0.52821
EXOC3L2	0.0048157	0.0060998	3	-0.51012
ANLN	0.004901	0.0061429	4	-0.51782
SMC1A	0.004938	0.0061812	3	-0.56967
CHMP4B	0.0051095	0.0062652	4	-0.55728
OR4P4	0.0051877	0.0064574	4	-0.53904
OR5T1	0.0059816	0.0067094	4	-0.60362
UFD1L	0.0067981	0.0077595	4	-0.79495
CYLC1	0.0071486	0.0084295	4	-0.55765
SMC3	0.0080024	0.0092943	4	-0.89115
RFESD	0.010345	0.012001	4	-0.55824
OR2A5	0.01043	0.012001	2	-0.83023
ZNF567	0.012402	0.01305	4	-0.67187
HAX1	0.012974	0.013364	3	-0.54875
CSDE1	0.013135	0.013365	3	-1.2104
PTCD2	0.014071	0.013918	3	-0.54039
TRMT10C	0.016227	0.018737	2	-0.50536
USP47	0.01755	0.020194	3	-0.57102
EXT1	0.019069	0.021998	4	-0.60739
TRAF3IP1	0.019347	0.021999	2	-0.55956
NOL9	0.020907	0.024863	3	-0.71998
COPS2	0.020957	0.024863	4	-0.54004
NPPA	0.021406	0.024863	4	-0.7889
RPLP1	0.022088	0.026631	3	-0.52654
SERPINB1	0.022995	0.026632	4	-0.56843
TAF7L	0.023083	0.026632	4	-0.58891
NBR1	0.024866	0.027518	3	-0.61225
UBE2W	0.027882	0.031841	4	-1.0281
DDX10	0.032336	0.043732	3	-0.53962
PSMB4	0.032865	0.044085	3	-0.65933
BTAF1	0.034722	0.046959	3	-0.52798
GCNT3	0.035244	0.048443	3	-0.51422
RACGAP1	0.036153	0.048816	3	-0.96807

## Sheet: Figure 1c
Enriched						Depleted
Ingenuity Canonical Pathways	-log(p-value)					Ingenuity Canonical Pathways	-log(p-value)
Phagosome Maturation	12.4					Mechanisms of Viral Exit from Host Cells	15.3
CLEAR Signaling Pathway	9.67					Mitotic Roles of Polo-Like Kinase	3.97
Iron homeostasis signaling pathway	8.48					Kinetochore Metaphase Signaling Pathway	3.09
Role of MAPK Signaling in Promoting the Pathogenesis of Influenza	7.7					Assembly of RNA Polymerase II Complex	3.01
Coronavirus Pathogenesis Pathway	5.97					Hypoxia Signaling in the Cardiovascular System	2.52
Clathrin-mediated Endocytosis Signaling	3.8					BAG2 Signaling Pathway	2.41
Remodeling of Epithelial Adherens Junctions	3.11					Glucocorticoid Receptor Signaling	2.29
Coronavirus Replication Pathway	2.2					ATM Signaling	2.18
Diphthamide Biosynthesis	2.1					Clathrin-mediated Endocytosis Signaling	2.17
Autophagy	1.71					NER (Nucleotide Excision Repair, Enhanced Pathway)	2.13
Actin Nucleation by ARP-WASP Complex	1.6					Virus Entry via Endocytic Pathways	2.11
Fcγ Receptor-mediated Phagocytosis in Macrophages and Monocytes	1.59					MYC Mediated Apoptosis Signaling	1.79
Dolichyl-diphosphooligosaccharide Biosynthesis	1.58					FAT10 Signaling Pathway	1.72
Regulation of Actin-based Motility by Rho	1.42					CSDE1 Signaling Pathway	1.71
RHOA Signaling	1.37					Protein Ubiquitination Pathway	1.67
fMLP Signaling in Neutrophils	1.33					Opioid Signaling Pathway	1.64
RAC Signaling	1.29					Huntington's Disease Signaling	1.63
Reelin Signaling in Neurons	1.28					Androgen Signaling	1.55
Apelin Cardiac Fibroblast Signaling Pathway	1.23					Unfolded protein response	1.33
Epithelial Adherens Junction Signaling	1.19					Autophagy	1.3
Ephrin Receptor Signaling	0.996					Small Cell Lung Cancer Signaling	1.28
Integrin Signaling	0.961					Inflammasome pathway	1.12
RHOGDI Signaling	0.954					Endoplasmic Reticulum Stress Pathway	1.1
Estrogen Biosynthesis	0.948					p38 MAPK Signaling	1.1
Spliceosomal Cycle	0.914					Cardiomyocyte Differentiation via BMP Receptors	1.08
Cell Cycle: G2/M DNA Damage Checkpoint Regulation	0.905					14-3-3-mediated Signaling	1.06
Amyloid Processing	0.897					GABA Receptor Signaling	1.03
EGF Signaling	0.867					CTLA4 Signaling in Cytotoxic T Lymphocytes	1.03
Actin Cytoskeleton Signaling	0.862					Adipogenesis pathway	1.02
Polyamine Regulation in Colon Cancer	0.845					Estrogen-mediated S-phase Entry	1.01
IL-2 Signaling	0.825					MSP-RON Signaling In Cancer Cells Pathway	0.99
Axonal Guidance Signaling	0.819					Aryl Hydrocarbon Receptor Signaling	0.949
Signaling by Rho Family GTPases	0.8					Factors Promoting Cardiogenesis in Vertebrates	0.944
Protein Ubiquitination Pathway	0.782					TNFR2 Signaling	0.943
Cell Cycle: G1/S Checkpoint Regulation	0.782					Phagosome Maturation	0.94
Estrogen-Dependent Breast Cancer Signaling	0.713					4-1BB Signaling in T Lymphocytes	0.905
Cyclins and Cell Cycle Regulation	0.699					Inhibition of ARE-Mediated mRNA Degradation Pathway	0.893
HIPPO signaling	0.694					Nucleotide Excision Repair Pathway	0.893
PDGF Signaling	0.69					TWEAK Signaling	0.882
Synaptogenesis Signaling Pathway	0.688					April Mediated Signaling	0.82
Virus Entry via Endocytic Pathways	0.617					B Cell Activating Factor Signaling	0.81
IGF-1 Signaling	0.617					Role of RIG1-like Receptors in Antiviral Innate Immunity	0.801
PD-1, PD-L1 cancer immunotherapy pathway	0.61					BER (Base Excision Repair) Pathway	0.801
Telomerase Signaling	0.606					TNFR1 Signaling	0.75
Phagosome Formation	0.558					ID1 Signaling Pathway	0.74
IL-6 Signaling	0.54					Lymphotoxin β Receptor Signaling	0.72
SNARE Signaling Pathway	0.518					CD27 Signaling in Lymphocytes	0.713
IL-12 Signaling and Production in Macrophages	0.518					Cell Cycle Control of Chromosomal Replication	0.706
Antiproliferative Role of TOB in T Cell Signaling	0.506					EIF2 Signaling	0.698
PTEN Signaling	0.483					Polyamine Regulation in Colon Cancer	0.692
Androgen Signaling	0.441					Lipid Antigen Presentation by CD1	0.692
Germ Cell-Sertoli Cell Junction Signaling	0.437					Estrogen Receptor Signaling	0.686
WNT/β-catenin Signaling	0.433					GADD45 Signaling	0.686
Tight Junction Signaling	0.423					Heparan Sulfate Biosynthesis (Late Stages)	0.686
CD28 Signaling in T Helper Cells	0.399					Endometrial Cancer Signaling	0.679
Gap Junction Signaling	0.387					Thrombopoietin Signaling	0.661
RAR Activation	0.378					Induction of Apoptosis by HIV1	0.661
Sertoli Cell-Sertoli Cell Junction Signaling	0.374					ERB2-ERBB3 Signaling	0.655
EIF2 Signaling	0.349					CD40 Signaling	0.643
CDC42 Signaling	0.345					Heparan Sulfate Biosynthesis	0.643
HER-2 Signaling in Breast Cancer	0.343					Cell Cycle: G1/S Checkpoint Regulation	0.637
AMPK Signaling	0.32					IL-7 Signaling Pathway	0.605
Glucocorticoid Receptor Signaling	0					ERK5 Signaling	0.6
CTLA4 Signaling in Cytotoxic T Lymphocytes	0					VDR/RXR Activation	0.585
FAK Signaling	0					Thyroid Cancer Signaling	0.585
Regulation of IL-2 Expression in Activated and Anergic T Lymphocytes	0					NF-κB Activation by Viruses	0.58
NF-κB Signaling	0					Renal Cell Carcinoma Signaling	0.58
						Xenobiotic Metabolism AHR Signaling Pathway	0.575
						Prolactin Signaling	0.544
						PDGF Signaling	0.544
						RANK Signaling in Osteoclasts	0.531
						Pyroptosis Signaling Pathway	0.527
						Acute Myeloid Leukemia Signaling	0.527
						Death Receptor Signaling	0.512
						VEGF Signaling	0.5
						Apelin Cardiomyocyte Signaling Pathway	0.497
						Mouse Embryonic Stem Cell Pluripotency	0.479
						Telomerase Signaling	0.476
						PPAR Signaling	0.476
						Chronic Myeloid Leukemia Signaling	0.469
						Synaptogenesis Signaling Pathway	0.463
						Role of Macrophages, Fibroblasts and Endothelial Cells in Rheumatoid Arthritis	0.456
						Bladder Cancer Signaling	0.443
						Neuregulin Signaling	0.44
						Role of Tissue Factor in Cancer	0.44
						RHOA Signaling	0.42
						IL-6 Signaling	0.404
						P2Y Purigenic Receptor Signaling Pathway	0.394
						Iron homeostasis signaling pathway	0.391
						STAT3 Pathway	0.386
						White Adipose Tissue Browning Pathway	0.381
						Xenobiotic Metabolism General Signaling Pathway	0.379
						Hereditary Breast Cancer Signaling	0.377
						Apelin Endothelial Signaling Pathway	0.374
						Cellular Effects of Sildenafil (Viagra)	0.365
						NAD Signaling Pathway	0.363
						Semaphorin Neuronal Repulsive Signaling Pathway	0.363
						Endocannabinoid Cancer Inhibition Pathway	0.361
						Type II Diabetes Mellitus Signaling	0.35
						Necroptosis Signaling Pathway	0.346
						Epithelial Adherens Junction Signaling	0.342
						HOTAIR Regulatory Pathway	0.334
						Erythropoietin Signaling Pathway	0.316
						Glioblastoma Multiforme Signaling	0.316
						WNT/β-catenin Signaling	0.313
						Tumor Microenvironment Pathway	0.299
						IL-17 Signaling	0.297
						PPARα/RXRα Activation	0.29
						Acute Phase Response Signaling	0.289
						Hepatic Cholestasis	0.287
						Endothelin-1 Signaling	0.286
						Systemic Lupus Erythematosus In B Cell Signaling Pathway	0.279
						Adrenomedullin signaling pathway	0.273
						ILK Signaling	0.272
						Pulmonary Healing Signaling Pathway	0.269
						HIF1α Signaling	0.259
						ERK/MAPK Signaling	0.244
						Role of Osteoblasts, Osteoclasts and Chondrocytes in Rheumatoid Arthritis	0.239
						LPS/IL-1 Mediated Inhibition of RXR Function	0.236
						HER-2 Signaling in Breast Cancer	0.234
						Wound Healing Signaling Pathway	0.216
						AMPK Signaling	0.211
						OX40 Signaling Pathway	0.21
						Sperm Motility	0.21
						Oxytocin Signaling Pathway	0
						Pulmonary Fibrosis Idiopathic Signaling Pathway	0
						Circadian Rhythm Signaling	0
						IL-15 Signaling	0
						Molecular Mechanisms of Cancer	0
						CREB Signaling in Neurons	0
						Type I Diabetes Mellitus Signaling	0
						Colorectal Cancer Metastasis Signaling	0
						FAK Signaling	0
						Protein Kinase A Signaling	0
						Breast Cancer Regulation by Stathmin1	0
						SAPK/JNK Signaling	0
						Xenobiotic Metabolism Signaling	0
						NF-κB Signaling	0
						Sirtuin Signaling Pathway	0
						Cardiac Hypertrophy Signaling (Enhanced)	0
						Senescence Pathway	0
						Hepatic Fibrosis Signaling Pathway	0

## Sheet: Figure 2d
	p-value	LFC
ACE2	5.93424e-05	0.000558499
TMEM41B	9.74556e-10	-0.0876498
DPAGT1	4.10645e-08	0.101913
CTSL	7.7251e-12	-0.537307
RAB7A	1.31252e-29	-0.614845
VPS39	5.69078e-12	-0.278022
VPS29	1.96274e-11	0.0429893
AP1M1	5.0592e-07	-0.0895985
GNPTAB	2.77147e-06	0.0637239
ARL1	7.00583e-12	0.050221
CSNK2B	5.74321e-19	-0.0585976
ATP6V0C	4.51133e-18	-0.604106
NAGPA	6.26851e-11	-0.0805361
VPS11	9.81832e-11	-0.175718
ATP6AP1	1.19154e-14	0.0975562
VAC14	9.7818e-10	-0.0716412
ATP6V1E1	5.08692e-31	-0.467659
RPN2	1.93105e-12	0.123385
NPC1	1.61297e-14	0.0254995
ACTR2	5.08771e-21	-0.33456
VPS35	4.46686e-15	-0.216711
CCDC93	0.000610973	0.14739
SRSF7	5.0754e-14	-0.207586
ACTR3	6.48278e-13	-0.132778
ATP6V0D1	7.55882e-27	-0.387649
TMEM165	0.00015907	0.444958
CCDC22	5.24147e-08	-0.064835
NUP54	0.00282598	0.169776
RSRP1	9.91574e-45	-0.992038
EOGT	0.0031507	0.176456
CUL1	1.07029e-13	-0.266311
TOB1	1.38738e-26	-0.224589
ATP6V1D	1.23268e-24	-0.349753
SNX27	1.39416e-11	-0.117707
CERS2	8.66778e-05	0.0798631
ATP6V1B2	5.52477e-15	-0.342031
TOP1	2.13791e-16	-0.211242
ALG2	4.36163e-07	0.0307055
CERS3	1.3202e-16	-0.156504
CUL5	3.30209e-11	-0.0215214
ZC3H8	1.06752e-12	-0.261034
ISG20L2	4.66094e-07	-0.0770537
ATP6V1A	5.68862e-16	-0.102346
SBNO1	1.73939e-10	-0.0237053
ZNF639	0.00215241	0.0800554
DKC1	2.25953e-07	-0.095279
CRLF3	1.24707e-08	-0.106233
ZCCHC17	1.16744e-09	0.0304217
OR8H2	1	0
ZFP14	1.17297e-06	0.00330325
SUGT1	2.84266e-11	-0.184011
DPH6	6.6137e-09	-0.0300392
SNX14	1.52089e-05	0.000630143
HSD17B11	2.01424e-11	0.0071851
RPL24	0.0159872	-0.13536
STX12	1.08966e-09	-0.0381816
KRTAP25-1	1	0
DDX46	7.99544e-19	-0.16249
LRPPRC	1.25187e-06	-0.0471987
PPIG	5.26131e-17	-0.110646
ANKLE2	1.7351e-15	-0.143238
GTF2F2	4.36967e-08	-0.0719
TJP1	3.20952e-26	-0.410269
VPS4A	0.570087	0.0126524
CAB39	0.000470638	0.135714
DAZAP2	2.59063e-05	-0.376982
LY6E	0.760444	-0.0663197
KLF5	2.30523e-11	0.711978
RFWD2	#N/A	#N/A
PDCD10	0.253166	-0.109747
PAXIP1	0.643622	-0.0162894
P4HB	2.41665e-09	-0.706546
MAU2	0.0457294	0.15343
VPS28	0.873833	0.192201
ARNT	0.482809	-0.0705334
SNF8	0.000117174	0.473202
CHMP3	0.322463	0.114116
VTA1	0.25175	-0.0835667
CHMP6	0.259804	-0.152764
TADA1	0.0499546	-0.0701487
CCDC101	#N/A	#N/A
SLC44A1	0.117202	-0.115763
AP2B1	2.20322e-06	-0.487395
TSG101	0.248249	-0.0198333
VPS25	0.14735	-0.0666276
PDCD6IP	0.39362	0.152451
SERINC3	0.0295832	-0.0117821
TFAP4	0.960828	-0.0213319
MED12	0.0355974	-0.0316187
EPG5	0.352196	0.100373
TAF6L	0.106706	-0.00169575
AP2S1	0.559453	0.011336
SPATA2L	0.640744	-0.0140741
VPS36	0.0505437	-0.182578
WAPAL	#N/A	#N/A
WDR48	0.2356	-0.107608
RAD21	0.000603118	-0.425434
MYC	0.0455903	-0.111363
TRAF2	0.950348	-0.0310674
OR2AT4	0.759393	-0.00231522
NEK7	0.0485773	0.17816
ZGRF1	0.66585	-0.0229854
NOC2L	0.0963904	-0.129083
SLC38A11	0.828755	-0.00480129
CLTB	5.46434e-08	0.592742
PSMD7	9.77459e-05	-0.355741
POLE	0.0157813	-0.0894592
CCDC154	0.0580094	-0.00249751
ZNF585A	0.230878	-0.0909055
RBBP6	0.0275285	0.418676
ASPN	0.70745	-0.00647889
TRRAP	0.111789	-0.0468761
GDAP2	0.910307	-0.0517424
ANAPC7	0.00441144	-0.121494
POLR2A	0.233479	0.0796249
EXOC3L2	1	0
ANLN	0.00332407	-0.275393
SMC1A	6.04924e-06	-0.400472
CHMP4B	0.14453	0.0361161
OR4P4	1	0
OR5T1	1	0
UFD1L	#N/A	#N/A
CYLC1	1	0
SMC3	0.107148	-0.173807
RFESD	0.49748	0.0194735
OR2A5	1	0
ZNF567	0.0876511	-0.0958211
HAX1	0.00249586	-0.194585
CSDE1	2.35168e-07	-0.275647
PTCD2	0.140316	-0.0415816
TRMT10C	0.0575777	-0.0257381
USP47	0.00818657	-0.0422885
EXT1	0.654258	0.18884
TRAF3IP1	0.278384	-0.0745964
NOL9	0.0110937	-0.182302
COPS2	0.186628	-0.0283855
NPPA	1	0
RPLP1	9.53434e-08	-0.17186
SERPINB1	0.000331156	-0.180937
TAF7L	0.273438	0.000804138
NBR1	0.0066688	-0.371677
UBE2W	0.325927	-0.124998
DDX10	0.688969	0.0562047
PSMB4	0.190185	0.0235057
BTAF1	0.478366	0.0925931
GCNT3	2.64599e-06	0.453106
RACGAP1	0.00508532	-0.158108

## Sheet: Figure 3b
	MOI 2.5-cell viability (%)						Multiple comparisons test	Mean Diff.	95.00% CI of diff.	Significant?	Summary	Adjusted P Value
gNC	52.33	50.2	48.8				gNC vs. gATP6V0D1	-46.31	-51.73 to -40.89	Yes	****	<0.0001
gATP6V0D1	93.29	99.92	97.05				gNC vs. gDPAGT1	-34.13	-39.55 to -28.72	Yes	****	<0.0001
gDPAGT1	82.07	86.29	85.37				gNC vs. gCUL1	-13.1	-18.51 to -7.679	Yes	****	<0.0001
gCUL1	64.24	63.62	62.76				gNC vs. gSRSF7	-7.463	-12.88 to -2.046	Yes	**	0.0016
gSRSF7	57.67	57.26	58.79				gNC vs. gDAZAP2	46.18	40.76 to 51.60	Yes	****	<0.0001
gDAZAP2	4.26	3.93	4.6				gNC vs. gMED12	43.45	38.04 to 48.87	Yes	****	<0.0001
gMED12	8.88	6.61	5.48				gNC vs. gVTA1	41.65	36.24 to 47.07	Yes	****	<0.0001
gVTA1	8.73	8.34	9.3				gNC vs. gSNF8	36.85	31.43 to 42.27	Yes	****	<0.0001
gSNF8	13.35	13.7	13.73				gNC vs. gP4HB	31.8	26.38 to 37.21	Yes	****	<0.0001
gP4HB	18.64	18.07	19.23				gNC vs. gTADA1	30.9	25.48 to 36.32	Yes	****	<0.0001
gTADA1	19.12	19.59	19.92				gNC vs. gCHMP6	27.53	22.11 to 32.95	Yes	****	<0.0001
gCHMP6	15.96	26.86	25.92				gNC vs. gVPS4A	27.42	22.01 to 32.84	Yes	****	<0.0001
gVPS4A	22.95	23.66	22.45				gNC vs. gKLF5	27.24	21.83 to 32.66	Yes	****	<0.0001
gKLF5	23.95	24.24	21.41				gNC vs. gSERINC3	26.62	21.20 to 32.04	Yes	****	<0.0001
gSERINC3	24.02	23.45	24				gNC vs. gPAXIP1	25.98	20.56 to 31.39	Yes	****	<0.0001
gPAXIP1	24.03	25.11	24.26				gNC vs. gWAPAL	25.72	20.30 to 31.14	Yes	****	<0.0001
gWAPAL	25.17	25.3	23.7				gNC vs. gSMC3	25.58	20.17 to 31.00	Yes	****	<0.0001
gSMC3	26.66	22.83	25.09				gNC vs. gUFD1L	24.66	19.24 to 30.07	Yes	****	<0.0001
gUFD1L	26.03	25.15	26.18				gNC vs. gRFWD2	23.64	18.23 to 29.06	Yes	****	<0.0001
gRFWD2	26.91	26.7	26.79				gNC vs. gPDCD6IP	23.21	17.79 to 28.62	Yes	****	<0.0001
gPDCD6IP	25.93	28.57	27.21				gNC vs. gPDCD10	19.64	14.22 to 25.06	Yes	****	<0.0001
gPDCD10	31.49	29.85	31.07				gNC vs. gSLC44A1	13.01	7.589 to 18.42	Yes	****	<0.0001
gSLC44A1	36.82	36.83	38.66				gNC vs. gCAB39	12.43	7.009 to 17.84	Yes	****	<0.0001
gCAB39	44.05	34.41	35.59				gNC vs. gNEK7	7.72	2.303 to 13.14	Yes	***	0.0009
gNEK7	43.92	42.63	41.62				gNC vs. gARNT	5.647	0.2294 to 11.06	Yes	*	0.0355
gARNT	42.64	45.19	46.56				gNC vs. gZGRF1	1.573	-3.844 to 6.991	No	ns	0.9947
gZGRF1	50.62	47.08	48.91				gNC vs. gRBBP6	-2.637	-8.054 to 2.781	No	ns	0.8478
gRBBP6	57.58	50.55	51.11				gNC vs. gNOC2L	-3.833	-9.251 to 1.584	No	ns	0.3543
gNOC2L	56.21	52.77	53.85				gNC vs. gPOLE	-10.99	-16.40 to -5.569	Yes	****	<0.0001
gPOLE	65.05	59.79	59.45				gNC vs. gAP2B1	-11.22	-16.63 to -5.799	Yes	****	<0.0001
gAP2B1	63.32	59.36	62.3

## Sheet: Figure 4
	Mock			p-value (VS gNC)	MOI 0.5			p-value (VS gNC)	MOI 2.5			p-value (VS gNC)	MOI 5.0			p-value (VS gNC)			Mock			p-value (VS Vector)	MOI 0.5			p-value (VS Vector)	MOI 2.5			p-value (VS Vector)	MOI 5.0			p-value (VS Vector)
gNC	100.5	100.81	98.68		78.27	80.13	74.61		20.56	20.14	22.83		14.19	14.65	10.77			Vector	105.01	98.9	96.09		28.04	24.17	17.21		12.25	15.03	18.78		8.54	9.85	8.97
gATP6V0D1	99	101.1	99.9	>0.9999	101.63	98.83	97.11	<0.0001	96.4	95.63	93.65	<0.0001	87.47	80.19	75.77	<0.0001		Flag-DAZAP2	103.18	96.98	99.84	>0.9999	79.48	77.87	69.12	<0.0001	38.21	45.18	46.03	<0.0001	28.91	28.15	29.08	<0.0001
gDPAGT1	100.95	100.66	98.4	>0.9999	100.73	97.34	96.46	0.0002	87.14	91.27	88.46	0.0002	82.09	79.99	72.1	<0.0001		Flag-VTA1	104.69	99.48	95.82	>0.9999	34.92	30.44	20.47	0.1374	12.54	14.51	13.66	0.7782	10.76	11.09	9.77	0.0704
gDAZAP2	100.64	101.01	98.35	>0.9999	13.36	15.31	15.05	<0.0001	5.76	6.07	6.54	<0.0001	5.08	4.71	11.98	0.0134
gVTA1	98.72	100.07	101.21	>0.9999	16.6	30.69	20.38	<0.0001	2.62	3.3	2.86	<0.0001	2	1.72	1.27	0.0016
gKLF5	101.49	98.68	99.83	>0.9999	57.15	52.6	48.67	<0.0001	12.56	10.41	9.63	<0.0001	6.12	6.64	6.38	0.0363
	4 degree				p-value (VS gNC)					37 degree				p-value (VS gNC)					4 degree				p-value (VS Vector)	37 degree				p-value (VS Vector)
gNC	1.07432	1.2024	0.854316	0.906137					gNC	1.10591	1.01693	0.889639	0.999496					Empty Vector	0.902271	1.09563	0.869688	1.16315		1.14676	0.889209	1.2923	0.758861
gATP6V0D1	0.949359	1.12601	0.833826	0.853116	0.9899				gATP6V0D1	1.52696	0.977568	1.22896	0.959206	0.6033				FLAG-DAZAP2	0.915124	1.62084	1.27222	0.89263	0.5581	0.848108	0.914169	1.16842	1.25724	0.9933
gDPAGT1	1.28608	1.68324	2.18674	1.43963	0.0033				gDPAGT1	2.43133	2.94688	2.27488	2.34563	<0.0001				FLAG-VTA1	0.834222	0.980255	1.21179	0.922266	0.998	0.948788	1.14307	0.920933	1.15397	0.9967
gDAZAP2	1.06309	1.25347	1.66744	1.20186	0.2813				gDAZAP2	1.30049	1.36806	1.25987	1.22448	0.1723
gVTA1	0.995126	0.95564	1.3387	1.05917	0.9825				gVTA1	1.77658	1.71586	1.44894	1.76356	0.0005
gKLF5	1.01577	0.883079	0.875449	0.887871	0.9624				Gklf5	0.880997	1.0253	1.20993	1.13963	0.988
	Mock			p-value (VS gNC)	MOI 0.02			p-value (VS gNC)	MOI 0.1			p-value (VS gNC)	MOI 0.5			p-value (VS gNC)			Mock			p-value (VS Vector)	MOI 0.02			p-value (VS Vector)	MOI 0.1			p-value (VS Vector)	MOI 0.5			p-value (VS Vector)
gNC	20	14	18		1323	1200	1115		5211	4650	5779		23595	28358	30368			Vector	25	52	34		1779	1957	1935		6660	7169	7026		27287	30520	34294
gATP6V0D1	21	13	16	0.9996	76	59	201	0.0159	497	755	931	0.0302	2206	1147	3217	0.0025		Flag-DAZAP2	28	22	26	>0.9999	613	538	436	<0.0001	1793	1911	1855	<0.0001	9000	13309	13346	0.0006
gDPAGT1	17	14	15	0.9325	67	33	70	0.0116	297	162	246	0.0162	983	1178	2265	0.002		Flag-VTA1	32	35	40	>0.9999	901	693	711	<0.0001	3380	3967	3618	<0.0001	15510	16682	21448	0.004
gDAZAP2	19	19	13	0.9999	7721	8601	7529	<0.0001	36863	35896	29962	<0.0001	122976	101440	116474	<0.0001
gVTA1	15	20	21	0.9866	2108	1912	1171	0.3668	9648	9763	9094	0.0267	37462	42489	53201	0.0354
gKLF5	22	25	32	0.0363	3760	2720	3090	0.0002	15316	16982	14973	<0.0001	48885	62715	63765	0.0005

## Sheet: Fig 5
Figure 5b					Figure 5c			Figure 5d-SERPINE1 mRNA
	gDAZAP2	gVTA1	gKLF5		Ingenuity Canonical Pathways	-LOG10(p-value)		NC	DAZAP2	VTA1	KLF5		Multiple comparisons test	Mean Diff.	95.00% CI of diff.	Significant?	Summary	Adjusted P Value
AXL	0.993677	1.3795	0.686877		Coagulation System	7.23		0.995043	1.47331	12.1732	1.75689		NC vs. DAZAP2	-0.4566	-0.6258 to -0.2875	Yes	***	0.0002
CCN1	0.363379	0.593891	0.911011		Extrinsic Prothrombin Activation Pathway	4.87		0.990194	1.48387	12.0724	1.74556		NC vs. VTA1	-11.05	-11.22 to -10.88	Yes	****	<0.0001
COTL1	0.324969	0.637227	0.562194		Vitamin-C Transport	4.38		1.01493	1.41286	11.9105	1.68511		NC vs. KLF5	-0.7291	-0.8983 to -0.5600	Yes	****	<0.0001
CTPS1	0.283493	0.387638	0.497927		Intrinsic Prothrombin Activation Pathway	3.59
CYLD	0.255578	1.36153	0.450686		Role of Tissue Factor in Cancer	3.44
ELAC2	0.324523	0.282373	0.260886		Bile Acid Biosynthesis, Neutral Pathway	3
FOSL1	0.869495	1.12218	1.48897		Glioma Invasiveness Signaling	2.88		EV	DAZAP2-OE				Unpaired t test
GALNT10	0.334322	0.854708	0.675697		Acute Phase Response Signaling	2.66		1.01778	0.621399				P value	<0.0001
HAS3	0.732642	1.28897	2.48019		HIF1α Signaling	2.48		0.980414	0.664142				P value summary	****
HERC4	0.27675	1.50881	0.34719		Methylglyoxal Degradation III	2.42		1.00216	0.677598				Significantly different (P < 0.05)?	Yes
HIPK2	0.257833	0.542106	1.32759		Pathogen Induced Cytokine Storm Signaling Pathway	2.32							One- or two-tailed P value?	Two-tailed
HMGA2	0.567724	1.73472	2.75247		Thyroid Hormone Biosynthesis	2.23							t, df	t=17.19, df=4
IDS	0.253804	0.650405	0.505039		GP6 Signaling Pathway	2.2
KIRREL1	0.377629	0.986064	0.484346		Retinoate Biosynthesis I	2.17
LRP3	0.298635	0.257097	0.354577		Oncostatin M Signaling	2.15
MAN2A2	0.352397	0.263563	0.455795		Estrogen Biosynthesis	2.07
MT2A	0.386477	3.5944	0.413763		RAR Activation	2.06
OXTR	0.674807	1.48112	0.255079		Aryl Hydrocarbon Receptor Signaling	1.93
PLAU	0.410965	0.79443	1.08345		Senescence Pathway	1.93
RAI14	0.342662	1.29133	1.06495		Serotonin Receptor Signaling	1.9
ROR1	0.43493	0.679009	0.326326		GADD45 Signaling	1.87
SERPINE1	0.411755	3.40315	0.648485		Tyrosine Degradation I	1.83
SMAD3	0.256788	0.320848	0.556228		Pulmonary Fibrosis Idiopathic Signaling Pathway	1.8
TBXAS1	0.599055	1.04612	1.55771		Cell Cycle: G1/S Checkpoint Regulation	1.76
TIMP1	0.279916	1.10293	0.560938		Hepatic Fibrosis / Hepatic Stellate Cell Activation	1.71
TMEM121	0.465746	0.593255	0.84795		Ceramide Biosynthesis	1.69
TRNP1	0.401034	0.573315	0.965499		Estrogen-Dependent Breast Cancer Signaling	1.6
ZBTB18	0.320442	0.555189	0.439999		TR/RXR Activation	1.59
ZNF248	0.404944	0.753319	0.309089		α-tocopherol Degradation	1.58
ZUP1	0.355164	0.479524	0.296634		Activin Inhibin Signaling Pathway	1.58
AKR1C1	-0.30846	-1.32929	-1.16733		Glucocorticoid Receptor Signaling	1.54
AKR1C4	-0.471451	-1.50599	-1.47061		Prostanoid Biosynthesis	1.54
ALDH3A1	-0.640241	-0.91182	-3.0156		TGF-β Signaling	1.49
ARRB1	-0.552766	-1.82651	-0.647672		Hepatic Fibrosis Signaling Pathway	1.44
AVPI1	-0.307849	-0.538175	-1.34095		Molecular Mechanisms of Cancer	1.36
CCND3	-0.447325	-1.18779	-1.00353		Antioxidant Action of Vitamin C	1.35
CEACAM5	-1.82749	-2.67249	-2.25447		Colorectal Cancer Metastasis Signaling	1.34
CEACAM6	-1.72014	-1.97941	-5.64208		Dermatan Sulfate Degradation (Metazoa)	1.31
CLDN2	-0.372552	-1.1564	-0.588987		Chronic Myeloid Leukemia Signaling	1.31
CTSD	-0.255691	-0.455569	-0.523064		IL-15 Production	1.29
CYP4F3	-0.664696	-2.15907	-2.19369		Glutaryl-CoA Degradation	1.29
DDIT4	-0.303865	-0.410799	-0.628898		FXR/RXR Activation	1.27
DDIT4L	-0.656944	-0.332383	-1.25778		Androgen Biosynthesis	1.24
DEGS2	-1.118	-1.9535	-1.69003		Histamine Degradation	1.22
DNMT3B	-0.352475	-0.630365	-0.941286		Fatty Acid α-oxidation	1.22
EPCAM	-1.90603	-2.65636	-2.18046		Putrescine Degradation III	1.2
FGA	-0.506879	-3.96485	-1.89882		Apelin Cardiac Fibroblast Signaling Pathway	1.18
FGB	-0.659445	-3.83092	-2.48434		Tryptophan Degradation III (Eukaryotic)	1.15
FGG	-0.452643	-4.21397	-2.51103		Ethanol Degradation IV	1.15
FXYD3	-1.73116	-1.75324	-1.76391		Tryptophan Degradation X (Mammalian, via Tryptamine)	1.12
FXYD6	-0.624727	-2.01462	-0.669672		Necroptosis Signaling Pathway	1.11
GPX2	-0.767792	-1.83263	-3.87274		Glutathione Redox Reactions I	1.1
GTF2IP4	-0.26387	-0.728439	-0.272441		HMGB1 Signaling	1.06
HGD	-0.937917	-1.24376	-1.90833		Dopamine Degradation	1.04
HSPA2	-0.404209	-0.945785	-0.708226		Glioblastoma Multiforme Signaling	1.04
IGFL1P1	-0.835956	-0.761819	-3.89555		Tumor Microenvironment Pathway	1.01
MED28P1	-0.284396	-0.284396	-0.284396		Oxytocin In Spinal Neurons Signaling Pathway	1.01
MSI2	-0.315448	-0.461257	-0.396114		Ethanol Degradation II	1.01
MUC13	-0.823311	-0.450658	-2.24312		Noradrenaline and Adrenaline Degradation	0.985
NDRG1	-0.41474	-0.950275	-0.46124		Pyrimidine Ribonucleotides Interconversion	0.963
PRR15	-0.951205	-0.362577	-2.74302		Inhibition of Matrix Metalloproteases	0.963
RHOV	-0.830502	-1.38901	-1.21244		Regulation Of The Epithelial Mesenchymal Transition By Growth Factors Pathway	0.958
RORC	-0.300447	-0.325897	-0.273903		Leukocyte Extravasation Signaling	0.955
SLC23A2	-0.420471	-1.03775	-0.820266		Regulation of the Epithelial-Mesenchymal Transition Pathway	0.947
SLC2A3	-0.813316	-1.83631	-2.1613		Pyrimidine Ribonucleotides De Novo Biosynthesis	0.933
SLC51B	-0.803025	-2.59885	-0.469843		Coronavirus Pathogenesis Pathway	0.915
SPDEF	-0.54486	-2.50469	-2.1822		IL-23 Signaling Pathway	0.896
TACC2	-0.419864	-1.06882	-0.372576		IL-8 Signaling	0.895
TM4SF20	-0.958387	-1.2456	-0.279057		mTOR Signaling	0.881
TOB1	-0.472587	-0.757175	-0.947493		Cell Cycle: G2/M DNA Damage Checkpoint Regulation	0.862
TPD52L1	-0.455035	-0.751248	-0.861924		FAT10 Cancer Signaling Pathway	0.862
UBXN10	-0.431806	-1.17085	-1.24296		CSDE1 Signaling Pathway	0.817
USH1C	-0.885405	-1.47798	-1.56702		Osteoarthritis Pathway	0.813
					NRF2-mediated Oxidative Stress Response	0.811
					Oxidative Ethanol Degradation III	0.809
					SPINK1 Pancreatic Cancer Pathway	0.789
					Semaphorin Signaling in Neurons	0.782
					Role of JAK2 in Hormone-like Cytokine Signaling	0.776
					Sperm Motility	0.756
					WNT/Ca+ pathway	0.751
					Stearate Biosynthesis I (Animals)	0.734
					SPINK1 General Cancer Pathway	0.734
					Eicosanoid Signaling	0.728
					Melatonin Signaling	0.717
					Serotonin Degradation	0.717
					ERK5 Signaling	0.707
					Oxytocin Signaling Pathway	0.694
					Huntington's Disease Signaling	0.692
					CLEAR Signaling Pathway	0.688
					IL-7 Signaling Pathway	0.686
					Role of JAK family kinases in IL-6-type Cytokine Signaling	0.681
					BAG2 Signaling Pathway	0.658
					Cyclins and Cell Cycle Regulation	0.653
					HIPPO signaling	0.649
					Xenobiotic Metabolism AHR Signaling Pathway	0.644
					Immunogenic Cell Death Signaling Pathway	0.631
					Regulation of Cellular Mechanics by Calpain Protease	0.631
					Unfolded protein response	0.631
					Ceramide Signaling	0.627
					Apelin Adipocyte Signaling Pathway	0.627
					Actin Nucleation by ARP-WASP Complex	0.619
					Non-Small Cell Lung Cancer Signaling	0.615
					Small Cell Lung Cancer Signaling	0.607
					Myelination Signaling Pathway	0.6
					p53 Signaling	0.599
					DNA Methylation and Transcriptional Repression Signaling	0.599
					Breast Cancer Regulation by Stathmin1	0.593
					Sumoylation Pathway	0.581
					IGF-1 Signaling	0.573
					PD-1, PD-L1 cancer immunotherapy pathway	0.566
					Regulation of Actin-based Motility by Rho	0.54
					IL-13 Signaling Pathway	0.537
					Cholecystokinin/Gastrin-mediated Signaling	0.527
					Sphingosine-1-phosphate Signaling	0.524
					LXR/RXR Activation	0.515
					Glioma Signaling	0.51
					Pancreatic Adenocarcinoma Signaling	0.507
					Role of PKR in Interferon Induction and Antiviral Response	0.48
					DHCR24 Signaling Pathway	0.477
					Iron homeostasis signaling pathway	0.474
					Adipogenesis pathway	0.472
					Role Of Chondrocytes In Rheumatoid Arthritis Signaling Pathway	0.467
					Apelin Endothelial Signaling Pathway	0.467
					Hereditary Breast Cancer Signaling	0.464
					Xenobiotic Metabolism General Signaling Pathway	0.462
					Endocannabinoid Cancer Inhibition Pathway	0.452
					Antiproliferative Role of TOB in T Cell Signaling	0.446
					IL-10 Signaling	0.436
					eNOS Signaling	0.432
					Ovarian Cancer Signaling	0.427
					Phagosome Maturation	0.417
					HOTAIR Regulatory Pathway	0.417
					Transcriptional Regulatory Network in Embryonic Stem Cells	0.415
					CXCR4 Signaling	0.407
					Androgen Signaling	0.405
					Germ Cell-Sertoli Cell Junction Signaling	0.403
					Gαq Signaling	0.403
					Regulation of IL-2 Expression in Activated and Anergic T Lymphocytes	0.402
					S100 Family Signaling Pathway	0.399
					Aldosterone Signaling in Epithelial Cells	0.399
					Tight Junction Signaling	0.385
					MicroRNA Biogenesis Signaling Pathway	0.371
					NOD1/2 Signaling Pathway	0.368
					Granulocyte Adhesion and Diapedesis	0.368
					Production of Nitric Oxide and Reactive Oxygen Species in Macrophages	0.364
					Xenobiotic Metabolism CAR Signaling Pathway	0.362
					Xenobiotic Metabolism PXR Signaling Pathway	0.361
					PPARα/RXRα Activation	0.357
					Natural Killer Cell Signaling	0.353
					Oxytocin In Brain Signaling Pathway	0.351
					ID1 Signaling Pathway	0.348
					Human Embryonic Stem Cell Pluripotency	0.348
					ILK Signaling	0.348
					Sertoli Cell-Sertoli Cell Junction Signaling	0.34
					Clathrin-mediated Endocytosis Signaling	0.337
					Agranulocyte Adhesion and Diapedesis	0.334
					Integrin Signaling	0.331
					RHOGDI Signaling	0.319
					Multiple Sclerosis Signaling Pathway	0.317
					Thrombin Signaling	0.312
					HER-2 Signaling in Breast Cancer	0.31
					Role Of Osteoblasts In Rheumatoid Arthritis Signaling Pathway	0.288
					LPS/IL-1 Mediated Inhibition of RXR Function	0.275
					Cardiac Hypertrophy Signaling	0.268
					Signaling by Rho Family GTPases	0.262
					Circadian Rhythm Signaling	0.261
					Insulin Secretion Signaling Pathway	0.256
					Protein Ubiquitination Pathway	0.255
					Opioid Signaling Pathway	0.248
					Systemic Lupus Erythematosus In T Cell Signaling Pathway	0.245
					Xenobiotic Metabolism Signaling	0.237
					Sirtuin Signaling Pathway	0.236
					Role Of Osteoclasts In Rheumatoid Arthritis Signaling Pathway	0.221
					Chaperone Mediated Autophagy Signaling Pathway	0
					Mitochondrial Dysfunction	0
					T Helper Cell Differentiation	0
					CREB Signaling in Neurons	0
					FAK Signaling	0
					Phospholipase C Signaling	0
					Protein Kinase A Signaling	0
					TEC Kinase Signaling	0
					G-Protein Coupled Receptor Signaling	0
					Phagosome Formation	0
					Th17 Activation Pathway	0
					T Cell Exhaustion Signaling Pathway	0
					Systemic Lupus Erythematosus In B Cell Signaling Pathway	0

## Sheet: Supplementary Fig 1
293T	293T-ACE2	H2023	H2023-ACE2	A549	A549-ACE2	Extended Fig 1a			Multiple comparisons test	Mean Diff.	95.00% CI of diff.	Significant?	Summary	Adjusted P Value
6428	577996	1	224538	39346	4248358				293T vs. 293T-ACE2	-559844	-907504 to -212183	Yes	***	0.0002
2635	620639	1	209852	31094	4266212				293T vs. H2023	3161	-344500 to 350822	No	ns	>0.9999
2290	573110	1	215208	32396	3226032				293T vs. H2023-ACE2	-206550	-554211 to 141110	No	ns	0.6556
1432	517379	1	197799	30140	4009322				293T vs. A549	-29219	-376879 to 318442	No	ns	>0.9999
2470	529355	1	194506	31296	3426406				293T vs. A549-ACE2	-3901247	-4248908 to -3553586	Yes	****	<0.0001
3716	559553	1	216370	30010	4250124				293T-ACE2 vs. H2023	563004	215344 to 910665	Yes	***	0.0002
									293T-ACE2 vs. H2023-ACE2	353293	5632 to 700954	Yes	*	0.0439
									293T-ACE2 vs. A549	530625	182964 to 878286	Yes	***	0.0005
									293T-ACE2 vs. A549-ACE2	-3341404	-3689064 to -2993743	Yes	****	<0.0001
MOI	Cell viability								H2023 vs. H2023-ACE2	-209711	-557372 to 137950	No	ns	0.6332
40	85.02	83.33	83.04	Extended Fig 1d					H2023 vs. A549	-32379	-380040 to 315281	No	ns	>0.9999
20	75.66	66.61	72.42						H2023 vs. A549-ACE2	-3904408	-4252069 to -3556747	Yes	****	<0.0001
10	68.45	60.56	62.59						H2023-ACE2 vs. A549	177332	-170329 to 524993	No	ns	0.8408
5	56.88	52.43	46.08						H2023-ACE2 vs. A549-ACE2	-3694697	-4042358 to -3347036	Yes	****	<0.0001
1	18.67	20.81	24.67						A549 vs. A549-ACE2	-3872029	-4219689 to -3524368	Yes	****	<0.0001
0.1	-5.28	-1.97	16.56
0	-1.58	2.79	-1.21

## Sheet: Supplementary Fig 2a
	Raw read counts
Ref	14622371
Ctrl_1	14165936
Ctrl_2	17531834
Ctrl_3	19147811
SARS-CoV-2_1	12676298
SARS-CoV-2_2	21150059
SARS-CoV-2_3	23803306

## Sheet: Supplementary Fig 3
P-value	SARS-CoV-2 vs control	SARS-CoV-2 vs Ref	control vs Ref
InScreen	0.000244141	0.000244141	0.000732422
OtherCohesion	0.0310972	1.82e-10	3.88e-09

## Sheet: Supplementary Fig 4
	a-MOI 5.0-cell viability						b-Cell viability					a-MOI 5.0-cell viability								b-Cell viability
gNC	34.29	31.93	26.7			gNC	100	99.5192	96.6346			Multiple comparisons test	Mean Diff.	95.00% CI of diff.	Significant?	Summary	Adjusted P Value			Multiple comparisons test	Mean Diff.	95.00% CI of diff.	Significant?	Summary	Adjusted P Value
gATP6V0D1	92.28	85.68	88.64			gATP6V0D1	25	33.3333	25			gNC vs. gATP6V0D1	-57.89	-65.76 to -50.03	Yes	****	<0.0001			sgNC vs. sgATP6V0D1	70.94	50.29 to 91.59	Yes	****	<0.0001
gDPAGT1	78.98	77.14	71.62			gDPAGT1	91.6667	83.3333	91.6667			gNC vs. gDPAGT1	-44.94	-52.81 to -37.07	Yes	****	<0.0001			sgNC vs. sgDPAGT1	9.829	-10.82 to 30.48	No	ns	0.8676
gCUL1	49.21	46.21	40.86			gCUL1	85.7143	57.1429	47.6191			gNC vs. gCUL1	-14.45	-22.32 to -6.585	Yes	****	<0.0001			sgNC vs. sgCUL1	35.23	14.58 to 55.87	Yes	****	<0.0001
gSRSF7	41.75	39.04	32.92			gSRSF7	35	30	50			gNC vs. gSRSF7	-6.93	-14.80 to 0.9380	No	ns	0.1217			sgNC vs. sgSRSF7	60.38	39.74 to 81.03	Yes	****	<0.0001
gDAZAP2	2.95	2.77	1.96			gDAZAP2	33.3333	41.6667	41.6667			gNC vs. gDAZAP2	28.41	20.55 to 36.28	Yes	****	<0.0001			sgNC vs. sgDAZAP2	59.83	39.18 to 80.48	Yes	****	<0.0001
gMED12	3.4	2.77	2.09			gCAB39	75	62.5	54.1667			gNC vs. gMED12	28.22	20.35 to 36.09	Yes	****	<0.0001			sgNC vs. sgCAB39	34.83	14.18 to 55.48	Yes	****	<0.0001
gVTA1	4.26	3.44	2.84			gVPS4A	114.286	127.619	124.286			gNC vs. gVTA1	27.46	19.59 to 35.33	Yes	****	<0.0001			sgNC vs. sgVPS4A	-23.35	-43.99 to -2.698	Yes	*	0.0167
gSNF8	8.63	8.19	7.63			gKLF5	145.833	129.167	125			gNC vs. gSNF8	22.82	14.96 to 30.69	Yes	****	<0.0001			sgNC vs. sgKLF5	-34.62	-55.26 to -13.97	Yes	****	<0.0001
gTADA1	11.14	11.36	8.27			gPOLE	20	30	40			gNC vs. gTADA1	20.72	12.85 to 28.58	Yes	****	<0.0001			sgNC vs. sgPOLE	68.72	48.07 to 89.37	Yes	****	<0.0001
gP4HB	13.32	9.71	7.88			gZGRF1	66.6667	70.8333	62.5			gNC vs. gP4HB	20.67	12.80 to 28.54	Yes	****	<0.0001			sgNC vs. sgZGRF1	32.05	11.40 to 52.70	Yes	***	0.0003
gPAXIP1	12.92	11.72	9.7			gNOC2L	136.19	133.333	135.333			gNC vs. gPAXIP1	19.53	11.66 to 27.39	Yes	****	<0.0001			sgNC vs. sgNOC2L	-36.23	-56.88 to -15.59	Yes	****	<0.0001
gSERINC3	13.41	12.69	10.21			gSMC3	25	25	20			gNC vs. gSERINC3	18.87	11.00 to 26.74	Yes	****	<0.0001			sgNC vs. sgSMC3	75.38	54.74 to 96.03	Yes	****	<0.0001
gVPS4A	14.65	13.01	10.44			gMED12	80.9524	80.9524	73.3333			gNC vs. gVPS4A	18.27	10.41 to 26.14	Yes	****	<0.0001			sgNC vs. sgMED12	20.31	-0.3425 to 40.95	No	ns	0.057
gKLF5	15.34	12.58	10.37			gVTA1	44.7115	40.3846	37.5			gNC vs. gKLF5	18.21	10.34 to 26.08	Yes	****	<0.0001			sgNC vs. sgVTA1	57.85	37.20 to 78.50	Yes	****	<0.0001
gWAPAL	13.2	11.4	13.78			gUFD1L	15	25	30			gNC vs. gWAPAL	18.18	10.31 to 26.05	Yes	****	<0.0001			sgNC vs. sgUFD1L	75.38	54.74 to 96.03	Yes	****	<0.0001
gUFD1L	15.22	13.87	12.37			gRBBP6	109.524	91.4286	122.857			gNC vs. gUFD1L	17.15	9.285 to 25.02	Yes	****	<0.0001			sgNC vs. sgRBBP6	-9.219	-29.87 to 11.43	No	ns	0.9154
gCHMP6	14.8	15.77	12.03			gPDCD10	76.1905	78.5714	52.3809			gNC vs. gCHMP6	16.77	8.905 to 24.64	Yes	****	<0.0001			sgNC vs. sgPDCD10	29.67	9.023 to 50.32	Yes	***	0.0008
gPDCD10	16.72	15.67	12.41			gAP2B1	19.1489	17.0213	23.4043			gNC vs. gPDCD10	16.04	8.172 to 23.91	Yes	****	<0.0001			sgNC vs. sgAP2B1	78.86	58.21 to 99.51	Yes	****	<0.0001
gRFWD2	16.12	16.48	12.55			gP4HB	68.5714	72.8571	70.7143			gNC vs. gRFWD2	15.92	8.055 to 23.79	Yes	****	<0.0001			sgNC vs. sgP4HB	28	7.356 to 48.65	Yes	**	0.0019
gPDCD6IP	16	15.97	13.38			gWAPAL	90	100.714	109.286			gNC vs. gPDCD6IP	15.86	7.989 to 23.72	Yes	****	<0.0001			sgNC vs. sgWAPAL	-1.282	-21.93 to 19.37	No	ns	0.9997
gCAB39	18	16.37	12.75			gCHMP6	12.766	21.2766	19.1489			gNC vs. gCAB39	15.27	7.399 to 23.13	Yes	****	<0.0001			sgNC vs. sgCHMP6	80.99	60.34 to 101.6	Yes	****	<0.0001
gSMC3	16.31	17.81	14.15			gPDCD6IP	44.6808	55.3192	48.9362			gNC vs. gSMC3	14.88	7.015 to 22.75	Yes	****	<0.0001			sgNC vs. sgPDCD6IP	49.07	28.42 to 69.72	Yes	****	<0.0001
gSLC44A1	22.53	20.52	16.99			gSLC44A1	46.8085	68.0851	57.4468			gNC vs. gSLC44A1	10.96	3.092 to 18.83	Yes	**	0.0013			sgNC vs. sgSLC44A1	41.27	20.62 to 61.92	Yes	****	<0.0001
gARNT	23.45	23.85	20.98			gARNT	29.7872	25.5319	38.2979			gNC vs. gARNT	8.213	0.3454 to 16.08	Yes	*	0.0351			sgNC vs. sgARNT	67.51	46.86 to 88.16	Yes	****	<0.0001
gNEK7	28.45	24.81	18.55			gRFWD2	63.8298	42.5532	55.3192			gNC vs. gNEK7	7.037	-0.8313 to 14.90	No	ns	0.1106			sgNC vs. sgRFWD2	44.82	24.17 to 65.47	Yes	****	<0.0001
gRBBP6	31.34	24.55	18.97			gSNF8	21.4286	12.8571	15			gNC vs. gRBBP6	6.02	-1.848 to 13.89	No	ns	0.2562			sgNC vs. sgSNF8	82.29	61.64 to 102.9	Yes	****	<0.0001
gZGRF1	30.12	24.67	22.09			gTADA1	115.714	122.143	117.857			gNC vs. gZGRF1	5.347	-2.521 to 13.21	No	ns	0.4094			sgNC vs. sgTADA1	-19.85	-40.50 to 0.7943	No	ns	0.0675
gNOC2L	36.64	33.08	24.34			gNEK7	25.5319	19.1489	17.0213			gNC vs. gNOC2L	-0.38	-8.248 to 7.488	No	ns	0.9998			sgNC vs. sgNEK7	78.15	57.50 to 98.80	Yes	****	<0.0001
gPOLE	39.6	34.26	31.86			gPAXIP1	19.1489	12.766	10.6383			gNC vs. gPOLE	-4.267	-12.13 to 3.601	No	ns	0.7275			sgNC vs. sgPAXIP1	84.53	63.89 to 105.2	Yes	****	<0.0001
gAP2B1	37.71	37.04	31.04			gSERINC	51.0638	46.8085	42.5532			gNC vs. gAP2B1	-4.29	-12.16 to 3.578	No	ns	0.7204			sgNC vs. sgSERINC	51.91	31.26 to 72.56	Yes	****	<0.0001

[truncated: 6 more sheets: Supplementary Fig 5, Supplementary Fig 6a&c, Supplementary Fig 7, Extended Fig 8, Supplementary Fig 9, Supplementary Fig 10]
